# Supplementary material for: Complete chloroplast genome of Lilium ledebourii (Baker) Boiss and its comparative analysis: lights into selective pressure and adaptive evolution
Source: Sci Rep. 2022 Jun 7;12:9375. doi: 10.1038/s41598-022-13449-x (PMC9174193; doi:10.1038/s41598-022-13449-x)
Supplement: Supplementary file 6 — Supplementary Table S1. [file 41598_2022_13449_MOESM6_ESM.xlsx]

## Sheet: Sheet1
Supplementary Table S1. Frequency of classified repeat types among the 48 Lilium cp genomes
Repeat types	L. amabile	L. bakerianum	L. brownii	L. bulbiferum	L. callosum	L. candidum	L. cernuum	L. distichum	L. duchartrei	L. fargesii	L. formosanum	L. hansonii	L. henricii	L. henryi	L. lancifolium	L. ledebourii	L. leichtlinii	L. leucanthum	L. Longiflorum	L. martagon	L. pardanthinum	L. pensylvanicum	L. philadelphicum	L. primulinum	L. sp. KHK-2014	L. superbum	L. taliense	L. tsingtauense	L. washingtonianum	L. amoenum	L. davidii	L. gongshanense	L. japonicum	L. lankongense	L. lophophorum	L. matangense	L. meleagrinum	L. nanum	L. nepalense	L. pardalinum	L. pumilum	L. regale	L. rosthornii	L. sargentiae	L. souliei	L. speciosum	L. sulphureum	L. xanthellum
A/T	38	35	40	43	35	39	41	25	32	50	43	34	47	39	35	39	40	41	34	38	47	39	37	46	34	27	44	34	30	40	39	41	31	35	47	42	47	41	44	31	37	41	40	40	45	29	40	41
C/G	0	0	0	0	0	0	0	0	0	0	0	0	0	0	0	0	0	0	0	0	0	0	0	0	0	0	0	0	0	0	0	0	0	0	0	0	0	1	0	0	0	0	0	0	1	0	0	0
AC/GT	0	0	0	0	0	0	0	0	0	0	0	0	0	0	0	0	0	0	0	0	0	0	0	0	0	1	0	0	1	0	0	0	0	0	1	1	0	1	0	1	0	0	1	0	0	0	0	1
AG/CT	4	3	4	4	4	3	4	3	3	3	3	4	3	3	4	3	4	3	4	4	4	4	3	3	4	3	3	4	3	3	4	3	3	3	3	3	3	3	3	3	4	3	3	3	3	3	3	3
AT/AT	9	7	8	8	9	10	9	8	7	8	11	10	8	7	9	8	11	8	11	12	12	8	6	7	9	8	7	9	8	7	10	9	7	6	8	7	8	7	7	9	9	8	8	7	8	8	8	7
AAC/GTT	1	0	0	0	1	0	0	0	0	0	0	0	0	0	0	0	0	0	0	0	0	0	0	0	0	0	0	0	0	0	0	0	0	0	0	0	0	0	0	0	1	0	0	0	0	0	0	0
AAG/CTT	1	1	1	1	1	1	1	1	1	1	1	1	1	1	1	1	1	1	1	1	1	1	1	1	1	1	1	1	1	1	1	1	1	1	1	1	1	1	1	1	1	1	1	1	1	1	1	1
AAT/ATT	4	4	4	5	4	4	5	4	3	3	4	5	4	5	4	4	4	5	4	3	5	4	3	4	5	3	4	5	4	4	4	4	4	2	3	3	4	4	4	4	4	5	5	5	4	4	5	3
AAAG/CTTT	1	2	1	1	1	2	1	2	2	2	1	1	2	2	1	2	1	2	1	1	2	1	2	2	1	2	2	1	2	2	1	2	1	2	2	2	1	2	2	1	1	2	2	2	2	2	2	2
AAAT/ATTT	5	9	6	5	5	4	4	8	8	8	5	5	8	9	5	4	3	9	6	7	8	5	9	9	5	6	9	5	6	8	5	9	8	7	7	7	9	9	9	6	5	10	9	9	10	7	9	7
AATT/AATT	2	1	2	2	2	2	2	1	1	1	2	2	2	1	2	2	2	1	2	2	1	1	1	1	2	1	1	2	1	1	2	1	1	1	1	1	1	1	1	1	2	1	1	1	1	1	1	1
AAAGT/ACTTT	1	0	0	1	1	0	0	0	1	1	0	1	1	0	1	1	1	0	0	0	1	1	0	0	1	0	0	1	0	1	1	1	0	1	1	1	1	1	0	0	1	0	1	0	1	0	0	1
AAATT/AATTT	0	0	0	0	0	0	0	0	0	0	0	0	0	0	0	0	0	0	1	0	0	0	0	0	0	0	0	0	0	0	0	0	0	0	0	0	0	0	0	0	0	0	0	0	0	0	0	0
AAATC/ATTTG	0	0	0	0	0	0	0	0	0	0	0	0	1	0	0	0	0	0	0	0	0	0	0	0	0	0	0	0	0	0	0	0	0	0	0	0	1	0	0	0	0	0	0	0	1	0	0	0
AAAAC/GTTTT	0	0	0	1	0	0	0	0	0	0	0	0	0	0	0	0	0	0	0	0	0	0	0	0	0	0	0	0	0	0	0	0	0	0	0	0	0	0	1	0	0	0	0	0	0	0	0	0
AAAAT/ATTTT	0	0	0	0	0	1	0	1	0	1	0	0	0	1	0	0	0	2	0	0	0	0	0	0	0	1	0	0	1	0	0	0	1	0	2	2	0	1	0	1	0	1	1	1	0	1	1	2
AAAAG/CTTTT	0	0	0	0	0	0	0	0	0	0	0	0	0	0	0	0	0	0	0	0	0	0	0	0	0	0	0	0	0	0	0	0	0	0	0	1	0	0	0	0	0	0	0	0	0	0	0	1
AACTT/AAGTT	0	0	0	1	0	1	1	1	0	0	0	1	0	0	0	0	0	0	0	0	0	1	0	0	1	0	0	1	0	0	1	0	1	1	0	0	0	0	0	0	0	0	0	0	0	1	0	0
AATAT/ATATT	0	0	0	0	0	0	0	0	0	0	0	0	0	0	0	0	0	0	0	0	0	0	0	1	0	0	0	0	0	0	0	0	0	0	1	1	0	1	0	1	0	0	0	0	0	0	0	1
AATAGT/ACTATT	0	0	0	0	0	0	0	0	0	0	0	0	0	0	0	0	0	0	0	0	0	0	0	0	0	0	0	0	0	0	0	0	0	0	0	0	0	0	0	1	0	0	0	0	0	0	0	0
AATGT/ACATT	0	0	0	0	0	0	0	0	2	0	0	0	0	0	0	0	0	0	0	0	0	0	0	0	0	0	0	0	0	0	0	0	0	0	0	0	0	0	0	0	0	0	0	0	0	0	0	0
AACTAG/AGTTCT	0	0	0	0	0	0	0	0	0	0	0	0	1	0	0	0	0	0	0	0	0	0	0	0	0	0	0	0	0	0	0	0	0	0	0	0	1	0	0	0	0	0	0	0	0	0	0	0
AAATAT/ATATTT	0	0	0	0	0	0	0	0	0	0	0	0	0	0	0	0	1	0	0	0	0	0	0	0	0	0	0	0	0	0	0	0	0	0	0	0	0	0	0	0	0	0	0	0	0	0	0	0
ACTCAT/AGTATG	0	0	0	0	0	0	0	0	0	0	0	0	0	0	0	0	1	0	0	0	0	0	0	0	0	0	0	0	0	0	0	0	0	0	0	0	0	0	0	0	0	0	0	0	0	0	0	0
ACGTAT/ACGTAT	0	0	0	0	0	0	0	0	0	0	0	0	0	0	0	0	0	0	0	0	0	0	0	0	1	0	0	1	0	0	0	0	0	0	0	0	0	0	0	0	0	0	0	0	0	0	0	0
AAATTC/AATTTG	0	0	0	0	0	0	0	0	0	0	0	0	0	0	0	0	0	0	0	0	0	0	0	0	0	0	0	0	0	0	0	0	0	0	0	0	0	0	0	0	0	0	0	1	0	0	0	0
