# Supplementary material for: Complete chloroplast genome of Lilium ledebourii (Baker) Boiss and its comparative analysis: lights into selective pressure and adaptive evolution
Source: Sci Rep. 2022 Jun 7;12:9375. doi: 10.1038/s41598-022-13449-x (PMC9174193; doi:10.1038/s41598-022-13449-x)
Supplement: Supplementary file 7 — Supplementary Table S2. [file 41598_2022_13449_MOESM7_ESM.xlsx]

## Sheet: Sheet1
Supplementary Table S2. The Relative synonymous codon usage (RSCU) in 48 Lilium cp genomes. *Stop codon.
		L. amabile		L. amoenum		L. bakerianum		L. brownii		L. bulbiferum		L. callosum		L. candidum		L. cernuum		L. davidii		L. distichum		L. duchartrei		L. fargesii		L. formosanum		L. gongshanense		L. hansonii		L. henricii		L. henryi		L. japonicum		L. lancifolium		L. lankongense		L. LChel		L. leichtlinii		L. leucanthum		L. longiflorum
Codon	AA	ObsFreq	RSCU	ObsFreq	RSCU	ObsFreq	RSCU	ObsFreq	RSCU	ObsFreq	RSCU	ObsFreq	RSCU	ObsFreq	RSCU	ObsFreq	RSCU	ObsFreq	RSCU	ObsFreq	RSCU	ObsFreq	RSCU	ObsFreq	RSCU	ObsFreq	RSCU	ObsFreq	RSCU	ObsFreq	RSCU	ObsFreq	RSCU	ObsFreq	RSCU	ObsFreq	RSCU	ObsFreq	RSCU	ObsFreq	RSCU	ObsFreq	RSCU	ObsFreq	RSCU	ObsFreq	RSCU	ObsFreq	RSCU
UAA	*	43	1.418	40	1.538	42	1.4	42	1.416	45	1.406	43	1.418	43	1.387	43	1.418	38	1.462	35	1.329	41	1.352	41	1.352	43	1.433	38	1.462	43	1.418	41	1.337	41	1.352	38	1.462	43	1.418	40	1.538	68	1.468	41	1.352	46	1.34	84	1.595
UAG	*	21	0.692	19	0.731	19	0.633	19	0.64	23	0.719	21	0.692	22	0.71	21	0.692	20	0.769	21	0.797	21	0.692	21	0.692	19	0.633	20	0.769	21	0.692	22	0.717	21	0.692	20	0.769	21	0.692	18	0.692	41	0.885	21	0.692	23	0.67	27	0.513
UGA	*	27	0.89	19	0.731	29	0.967	28	0.944	28	0.875	27	0.89	28	0.903	27	0.89	20	0.769	23	0.873	29	0.956	29	0.956	28	0.933	20	0.769	27	0.89	29	0.946	29	0.956	20	0.769	27	0.89	20	0.769	30	0.647	29	0.956	34	0.99	47	0.892
GCA	A	348	1.171	357	1.145	344	1.16	347	1.172	351	1.18	347	1.168	350	1.174	349	1.173	362	1.16	346	1.155	344	1.161	343	1.156	349	1.177	357	1.142	350	1.176	342	1.148	340	1.155	358	1.144	348	1.169	357	1.141	345	1.151	348	1.171	339	1.151	340	1.165
GCC	A	187	0.629	196	0.629	188	0.634	184	0.622	186	0.625	187	0.63	186	0.624	186	0.625	193	0.619	187	0.624	186	0.628	185	0.623	183	0.617	194	0.621	185	0.622	186	0.624	184	0.625	198	0.633	187	0.628	196	0.626	186	0.621	186	0.626	185	0.628	182	0.624
GCG	A	123	0.414	143	0.459	127	0.428	123	0.416	122	0.41	123	0.414	121	0.406	123	0.413	137	0.439	132	0.441	126	0.425	129	0.435	123	0.415	145	0.464	123	0.413	130	0.436	126	0.428	146	0.466	125	0.42	144	0.46	125	0.417	124	0.417	127	0.431	121	0.415
GCU	A	531	1.786	551	1.767	527	1.777	530	1.791	531	1.785	531	1.788	536	1.797	532	1.788	556	1.782	533	1.78	529	1.786	530	1.786	531	1.791	554	1.773	532	1.788	534	1.792	527	1.791	550	1.757	531	1.783	555	1.773	543	1.812	531	1.786	527	1.789	524	1.796
UGC	C	59	0.465	62	0.479	66	0.518	67	0.532	60	0.471	59	0.465	62	0.482	59	0.465	61	0.467	65	0.518	65	0.514	66	0.518	67	0.534	63	0.479	59	0.465	62	0.482	65	0.514	66	0.5	59	0.465	64	0.485	62	0.486	60	0.471	63	0.516	68	0.548
UGU	C	195	1.535	197	1.521	189	1.482	185	1.468	195	1.529	195	1.535	195	1.518	195	1.535	200	1.533	186	1.482	188	1.486	189	1.482	184	1.466	200	1.521	195	1.535	195	1.518	188	1.486	198	1.5	195	1.535	200	1.515	193	1.514	195	1.529	181	1.484	180	1.452
GAC	D	170	0.412	182	0.405	173	0.424	173	0.425	171	0.415	170	0.412	171	0.417	171	0.415	184	0.406	174	0.429	173	0.422	173	0.424	172	0.421	183	0.408	171	0.414	173	0.42	171	0.421	185	0.411	170	0.412	184	0.407	175	0.411	173	0.42	166	0.414	171	0.441
GAU	D	655	1.588	716	1.595	643	1.576	642	1.575	654	1.585	655	1.588	650	1.583	654	1.585	723	1.594	638	1.571	647	1.578	643	1.576	646	1.579	715	1.592	656	1.586	650	1.58	642	1.579	716	1.589	655	1.588	720	1.593	676	1.589	651	1.58	636	1.586	605	1.559
GAA	E	805	1.536	900	1.527	808	1.53	805	1.53	804	1.533	807	1.539	804	1.537	805	1.535	901	1.519	803	1.527	808	1.53	807	1.531	805	1.53	902	1.52	803	1.532	807	1.536	814	1.539	898	1.519	806	1.535	903	1.519	859	1.511	803	1.535	814	1.534	766	1.52
GAG	E	243	0.464	279	0.473	248	0.47	247	0.47	245	0.467	242	0.461	242	0.463	244	0.465	285	0.481	249	0.473	248	0.47	247	0.469	247	0.47	285	0.48	245	0.468	244	0.464	244	0.461	284	0.481	244	0.465	286	0.481	278	0.489	243	0.465	247	0.466	242	0.48
UUC	F	368	0.643	423	0.671	374	0.64	376	0.644	370	0.648	368	0.643	367	0.642	367	0.642	424	0.668	374	0.643	377	0.644	382	0.649	377	0.645	427	0.667	368	0.643	367	0.638	378	0.642	428	0.67	367	0.64	426	0.668	435	0.691	370	0.647	385	0.656	389	0.67
UUU	F	777	1.357	837	1.329	794	1.36	792	1.356	772	1.352	776	1.357	776	1.358	777	1.358	846	1.332	790	1.357	794	1.356	796	1.351	792	1.355	853	1.333	777	1.357	783	1.362	799	1.358	849	1.33	779	1.36	849	1.332	824	1.309	774	1.353	788	1.344	772	1.33
GGA	G	583	1.571	619	1.599	585	1.589	572	1.556	583	1.567	584	1.573	586	1.577	582	1.57	615	1.58	581	1.573	584	1.584	580	1.576	576	1.561	622	1.598	583	1.572	589	1.589	583	1.582	624	1.601	583	1.57	623	1.601	588	1.581	583	1.572	583	1.585	569	1.54
GGC	G	170	0.458	170	0.439	168	0.456	169	0.46	172	0.462	170	0.458	174	0.468	168	0.453	169	0.434	170	0.46	171	0.464	167	0.454	169	0.458	172	0.442	170	0.459	176	0.475	171	0.464	173	0.444	170	0.458	173	0.444	171	0.46	170	0.459	166	0.451	172	0.465
GGG	G	246	0.663	260	0.672	242	0.657	249	0.678	247	0.664	246	0.663	242	0.651	247	0.666	270	0.694	246	0.666	241	0.654	246	0.668	250	0.678	262	0.673	247	0.666	239	0.645	243	0.659	261	0.67	247	0.665	260	0.668	253	0.68	247	0.666	246	0.669	257	0.696
GGU	G	485	1.307	499	1.289	478	1.298	480	1.306	486	1.306	485	1.306	484	1.303	486	1.311	503	1.292	480	1.3	479	1.299	479	1.302	481	1.304	501	1.287	483	1.303	479	1.292	477	1.294	501	1.285	485	1.306	501	1.287	476	1.28	483	1.303	476	1.294	480	1.299
CAC	H	98	0.394	108	0.404	99	0.394	96	0.386	98	0.395	98	0.394	98	0.394	98	0.394	108	0.399	98	0.394	99	0.397	98	0.389	97	0.385	110	0.407	98	0.394	100	0.402	99	0.394	111	0.41	98	0.393	111	0.412	108	0.408	98	0.394	95	0.382	101	0.407
CAU	H	400	1.606	427	1.596	404	1.606	401	1.614	398	1.605	400	1.606	400	1.606	399	1.606	433	1.601	399	1.606	400	1.603	406	1.611	407	1.615	430	1.593	399	1.606	398	1.598	404	1.606	431	1.59	401	1.607	428	1.588	421	1.592	399	1.606	402	1.618	395	1.593
AUA	I	613	0.985	680	1.018	620	0.993	610	0.982	613	0.987	611	0.983	618	0.991	613	0.987	671	1.002	621	0.997	622	0.996	621	0.994	613	0.986	680	1.011	612	0.982	619	0.99	618	0.991	675	1.006	613	0.983	681	1.013	647	1	614	0.988	618	0.991	611	0.99
AUC	I	342	0.55	372	0.557	343	0.549	348	0.56	343	0.552	342	0.55	339	0.544	341	0.549	374	0.559	346	0.556	343	0.549	341	0.546	347	0.558	372	0.553	342	0.549	344	0.55	347	0.556	374	0.557	343	0.55	374	0.557	365	0.564	344	0.553	348	0.558	349	0.566
AUU	I	912	1.465	952	1.425	910	1.458	905	1.457	908	1.461	911	1.466	913	1.465	910	1.465	963	1.439	901	1.447	908	1.454	913	1.461	906	1.457	965	1.435	915	1.469	913	1.46	906	1.453	964	1.437	914	1.466	961	1.43	929	1.436	907	1.459	905	1.451	891	1.444
AAA	K	799	1.522	903	1.508	816	1.522	819	1.528	799	1.522	802	1.528	800	1.524	796	1.522	902	1.503	818	1.528	820	1.527	827	1.53	823	1.528	911	1.515	804	1.527	797	1.527	813	1.521	902	1.501	803	1.524	905	1.506	837	1.499	801	1.518	816	1.52	776	1.492
AAG	K	251	0.478	295	0.492	256	0.478	253	0.472	251	0.478	248	0.472	250	0.476	250	0.478	298	0.497	253	0.472	254	0.473	254	0.47	254	0.472	292	0.485	249	0.473	247	0.473	256	0.479	300	0.499	251	0.476	297	0.494	280	0.501	254	0.482	258	0.48	264	0.508
CUA	L	279	1.155	309	1.143	275	1.125	270	1.109	278	1.151	280	1.157	271	1.126	278	1.15	305	1.129	274	1.125	268	1.105	276	1.131	270	1.11	310	1.145	278	1.15	283	1.169	274	1.122	309	1.137	280	1.156	305	1.129	289	1.115	279	1.153	276	1.108	269	1.109
CUC	L	130	0.538	150	0.555	134	0.548	130	0.534	130	0.538	130	0.537	132	0.548	130	0.538	149	0.551	133	0.546	130	0.536	132	0.541	130	0.534	150	0.554	131	0.542	132	0.545	132	0.54	151	0.556	131	0.541	147	0.544	160	0.617	130	0.537	136	0.546	132	0.544
CUG	L	109	0.451	129	0.477	117	0.479	117	0.48	111	0.46	109	0.45	113	0.469	110	0.455	129	0.477	118	0.485	119	0.491	114	0.467	117	0.481	127	0.469	109	0.451	109	0.45	118	0.483	130	0.478	109	0.45	132	0.488	135	0.521	110	0.455	124	0.498	119	0.491
CUU	L	448	1.855	493	1.824	452	1.849	457	1.877	447	1.851	449	1.855	447	1.857	449	1.857	498	1.843	449	1.844	453	1.868	454	1.861	456	1.875	496	1.832	449	1.857	444	1.835	453	1.855	497	1.829	449	1.853	497	1.839	453	1.747	449	1.855	460	1.847	450	1.856
UUA	L	757	1.306	800	1.274	753	1.288	757	1.293	756	1.298	757	1.305	764	1.313	757	1.305	809	1.277	765	1.298	760	1.294	757	1.29	760	1.291	804	1.273	759	1.306	755	1.304	753	1.29	809	1.278	757	1.306	812	1.277	782	1.271	759	1.305	756	1.288	748	1.281
UUG	L	402	0.694	456	0.726	416	0.712	414	0.707	409	0.702	403	0.695	400	0.687	403	0.695	458	0.723	414	0.702	415	0.706	417	0.71	417	0.709	459	0.727	403	0.694	403	0.696	414	0.71	457	0.722	402	0.694	460	0.723	449	0.729	404	0.695	418	0.712	420	0.719
AUG	M	490	1	545	1	496	1	493	1	488	1	490	1	486	1	489	1	548	1	490	1	493	1	492	1	495	1	548	1	488	1	492	1	495	1	543	1	490	1	547	1	552	1	488	1	497	1	487	1
AAC	N	207	0.422	232	0.425	212	0.423	214	0.428	210	0.425	207	0.421	208	0.42	206	0.42	232	0.422	209	0.421	212	0.422	212	0.421	214	0.427	234	0.424	207	0.421	208	0.421	215	0.428	233	0.422	207	0.421	233	0.423	216	0.422	208	0.422	213	0.425	206	0.43
AAU	N	775	1.578	860	1.575	790	1.577	787	1.572	778	1.575	776	1.579	782	1.58	776	1.58	867	1.578	783	1.579	792	1.578	794	1.579	788	1.573	871	1.576	777	1.579	780	1.579	789	1.572	871	1.578	777	1.579	868	1.577	808	1.578	777	1.578	790	1.575	753	1.57
CCA	P	234	1.121	264	1.148	241	1.146	242	1.146	235	1.12	234	1.122	231	1.112	235	1.128	266	1.147	246	1.154	238	1.128	243	1.152	242	1.143	264	1.142	235	1.128	230	1.114	242	1.148	262	1.133	234	1.122	262	1.131	254	1.121	234	1.125	243	1.145	243	1.153
CCC	P	187	0.896	200	0.87	183	0.87	181	0.857	185	0.882	186	0.892	184	0.886	183	0.879	198	0.853	184	0.863	183	0.867	185	0.877	181	0.855	199	0.861	183	0.879	185	0.896	183	0.868	198	0.856	186	0.892	201	0.867	184	0.812	184	0.885	182	0.857	182	0.864
CCG	P	90	0.431	101	0.439	94	0.447	99	0.469	92	0.439	90	0.432	91	0.438	89	0.427	103	0.444	99	0.464	97	0.46	93	0.441	99	0.468	102	0.441	89	0.427	88	0.426	96	0.456	105	0.454	90	0.432	104	0.449	116	0.512	90	0.433	99	0.466	97	0.46
CCU	P	324	1.552	355	1.543	323	1.536	323	1.529	327	1.559	324	1.554	325	1.564	326	1.565	361	1.556	324	1.519	326	1.545	323	1.531	325	1.535	360	1.557	326	1.565	323	1.564	322	1.528	360	1.557	324	1.554	360	1.553	352	1.554	324	1.558	325	1.531	321	1.523
CAA	Q	545	1.524	601	1.52	551	1.531	550	1.536	548	1.529	545	1.527	544	1.524	546	1.529	605	1.518	554	1.545	548	1.533	552	1.538	550	1.536	605	1.516	547	1.532	547	1.528	550	1.532	606	1.525	547	1.528	604	1.518	573	1.504	545	1.529	551	1.512	536	1.512
CAG	Q	170	0.476	190	0.48	169	0.469	166	0.464	169	0.471	169	0.473	170	0.476	168	0.471	192	0.482	163	0.455	167	0.467	166	0.462	166	0.464	193	0.484	167	0.468	169	0.472	168	0.468	189	0.475	169	0.472	192	0.482	189	0.496	168	0.471	178	0.488	173	0.488
AGA	R	381	1.53	408	1.54	376	1.516	378	1.515	374	1.52	380	1.523	383	1.526	380	1.529	416	1.549	372	1.518	376	1.51	381	1.518	377	1.514	412	1.546	381	1.527	378	1.527	380	1.52	410	1.544	381	1.527	410	1.547	401	1.519	379	1.528	376	1.532	362	1.484
AGG	R	117	0.47	122	0.46	120	0.484	121	0.485	118	0.48	119	0.477	119	0.474	117	0.471	121	0.451	118	0.482	122	0.49	121	0.482	121	0.486	121	0.454	118	0.473	117	0.473	120	0.48	121	0.456	118	0.473	120	0.453	127	0.481	117	0.472	115	0.468	126	0.516
CGA	R	275	1.484	297	1.498	272	1.466	276	1.474	274	1.487	275	1.482	272	1.482	276	1.484	303	1.504	273	1.484	275	1.471	270	1.456	276	1.468	299	1.499	276	1.484	270	1.465	274	1.469	300	1.509	276	1.486	301	1.501	298	1.53	275	1.482	273	1.48	265	1.446
CGC	R	75	0.405	83	0.419	78	0.42	75	0.401	73	0.396	75	0.404	78	0.425	76	0.409	81	0.402	70	0.38	78	0.417	77	0.415	75	0.399	82	0.411	76	0.409	79	0.429	75	0.402	79	0.397	75	0.404	80	0.399	81	0.416	76	0.41	75	0.407	78	0.426
CGG	R	95	0.513	110	0.555	97	0.523	101	0.539	96	0.521	96	0.518	94	0.512	97	0.522	110	0.546	96	0.522	99	0.529	101	0.544	101	0.537	111	0.556	97	0.522	99	0.537	102	0.547	108	0.543	96	0.517	111	0.554	109	0.56	97	0.523	100	0.542	102	0.557
CGU	R	296	1.598	303	1.528	295	1.59	297	1.586	294	1.596	296	1.596	290	1.58	295	1.586	312	1.548	297	1.614	296	1.583	294	1.585	300	1.596	306	1.534	295	1.586	289	1.569	295	1.582	308	1.55	296	1.594	310	1.546	291	1.494	294	1.585	290	1.572	288	1.572
AGC	S	87	0.39	85	0.372	88	0.396	87	0.391	85	0.384	87	0.39	89	0.402	87	0.39	84	0.363	78	0.364	86	0.387	88	0.397	87	0.39	86	0.374	87	0.389	89	0.399	88	0.394	84	0.365	87	0.39	85	0.369	86	0.383	87	0.389	86	0.392	88	0.403
AGU	S	359	1.61	372	1.628	357	1.604	358	1.609	358	1.616	359	1.61	354	1.598	359	1.61	379	1.637	350	1.636	358	1.613	355	1.603	359	1.61	374	1.626	360	1.611	357	1.601	359	1.606	376	1.635	359	1.61	376	1.631	363	1.617	360	1.611	353	1.608	349	1.597
UCA	S	314	1.094	362	1.146	335	1.133	328	1.119	314	1.091	314	1.093	317	1.099	314	1.093	359	1.135	331	1.151	331	1.124	330	1.12	328	1.118	362	1.141	315	1.094	318	1.099	332	1.122	363	1.144	314	1.091	360	1.135	352	1.149	315	1.094	332	1.132	321	1.129
UCC	S	252	0.878	281	0.889	261	0.883	256	0.874	253	0.879	253	0.881	252	0.873	254	0.884	278	0.879	246	0.856	255	0.866	256	0.869	257	0.876	277	0.873	255	0.885	252	0.871	258	0.872	277	0.873	254	0.883	276	0.87	259	0.846	255	0.885	255	0.87	251	0.883
UCG	S	134	0.467	148	0.468	139	0.47	135	0.461	136	0.473	134	0.466	135	0.468	134	0.466	146	0.462	133	0.463	137	0.465	138	0.468	135	0.46	149	0.47	134	0.465	138	0.477	137	0.463	148	0.467	134	0.466	152	0.479	144	0.47	133	0.462	135	0.46	132	0.464
UCU	S	448	1.561	473	1.497	448	1.515	453	1.546	448	1.557	448	1.56	450	1.56	447	1.556	482	1.524	440	1.53	455	1.545	455	1.544	453	1.545	481	1.516	448	1.556	449	1.552	457	1.544	481	1.516	449	1.56	481	1.516	470	1.535	449	1.559	451	1.538	433	1.523
ACA	T	335	1.238	371	1.283	336	1.262	329	1.237	332	1.23	336	1.241	337	1.248	334	1.237	369	1.263	334	1.269	335	1.252	333	1.252	329	1.23	376	1.294	335	1.241	342	1.273	338	1.266	368	1.271	334	1.236	371	1.277	353	1.253	335	1.238	338	1.272	331	1.259
ACC	T	204	0.754	205	0.709	198	0.744	202	0.759	203	0.752	202	0.746	202	0.748	205	0.759	210	0.719	192	0.729	201	0.751	196	0.737	205	0.766	206	0.709	204	0.756	199	0.74	200	0.749	210	0.725	204	0.755	207	0.713	205	0.728	205	0.758	196	0.738	198	0.753
ACG	T	110	0.407	114	0.394	100	0.376	107	0.402	113	0.419	111	0.41	106	0.393	110	0.407	120	0.411	100	0.38	102	0.381	105	0.395	111	0.415	111	0.382	110	0.407	103	0.383	103	0.386	114	0.394	110	0.407	115	0.396	115	0.408	110	0.407	100	0.376	108	0.411
ACU	T	433	1.601	467	1.615	431	1.619	426	1.602	432	1.6	434	1.603	435	1.611	431	1.596	470	1.608	427	1.622	432	1.615	430	1.617	425	1.589	469	1.614	431	1.596	431	1.604	427	1.599	466	1.61	433	1.602	469	1.614	454	1.611	432	1.597	429	1.614	415	1.578
GUA	V	434	1.46	467	1.469	437	1.478	435	1.466	431	1.454	435	1.463	434	1.469	435	1.465	471	1.474	436	1.466	435	1.467	436	1.468	433	1.455	468	1.472	435	1.462	436	1.479	439	1.471	465	1.462	435	1.463	469	1.47	456	1.482	436	1.467	443	1.468	430	1.464
GUC	V	142	0.478	159	0.5	140	0.473	144	0.485	144	0.486	142	0.478	143	0.484	143	0.481	160	0.501	147	0.494	141	0.476	143	0.481	144	0.484	158	0.497	143	0.481	142	0.482	142	0.476	163	0.513	142	0.478	159	0.498	161	0.523	143	0.481	144	0.477	143	0.487
GUG	V	161	0.542	171	0.538	155	0.524	155	0.522	156	0.526	160	0.538	160	0.541	159	0.535	172	0.538	156	0.524	157	0.53	157	0.529	159	0.534	172	0.541	159	0.534	156	0.529	158	0.529	171	0.538	159	0.535	173	0.542	167	0.543	160	0.538	164	0.543	156	0.531
GUU	V	452	1.521	475	1.494	451	1.525	453	1.527	455	1.535	452	1.521	445	1.506	451	1.519	475	1.487	451	1.516	453	1.528	452	1.522	454	1.526	474	1.491	453	1.523	445	1.51	455	1.524	473	1.487	453	1.524	475	1.489	447	1.452	450	1.514	456	1.511	446	1.518
UGG	W	374	1	401	1	374	1	372	1	371	1	374	1	372	1	374	1	404	1	368	1	373	1	372	1	372	1	402	1	374	1	371	1	373	1	402	1	374	1	403	1	399	1	373	1	374	1	358	1
UAC	Y	154	0.388	159	0.368	156	0.387	155	0.387	154	0.387	154	0.388	156	0.39	155	0.39	161	0.37	154	0.388	157	0.387	157	0.388	156	0.389	163	0.371	155	0.389	157	0.392	159	0.391	163	0.373	154	0.388	161	0.367	162	0.393	155	0.389	158	0.386	154	0.389
UAU	Y	640	1.612	705	1.632	651	1.613	647	1.613	642	1.613	640	1.612	644	1.61	640	1.61	709	1.63	640	1.612	654	1.613	652	1.612	646	1.611	715	1.629	641	1.611	645	1.608	655	1.609	710	1.627	640	1.612	717	1.633	662	1.607	642	1.611	661	1.614	638	1.611
																																										21989
[truncated: 48 more columns]
