# Supplementary material for: Complete chloroplast genome of Lilium ledebourii (Baker) Boiss and its comparative analysis: lights into selective pressure and adaptive evolution
Source: Sci Rep. 2022 Jun 7;12:9375. doi: 10.1038/s41598-022-13449-x (PMC9174193; doi:10.1038/s41598-022-13449-x)
Supplement: Supplementary file 8 — Supplementary Table S3. [file 41598_2022_13449_MOESM8_ESM.xlsx]

## Sheet: Sheet1
Supplementary Table S3. The average of Ka/Ks ratios of 78 protein-coding regions (CDS) within 48 Lilium cp genome.
Category	Gene name	Ka/Ks	Gene name	Ka/Ks
Photosynthesis pathways	atpA	0.075	petN	0
	atpB	0.098	psaA	0.052
	atpE	0.193	psaB	0.059
	atpF	0.29	psaC	0
	atpH	0	psaI	0
	atpI	0.064	psaJ	0
	ndhA	0.342	psbA	0.048
	ndhB	NA	psbB	0.108
	ndhC	0.265	psbC	0.044
	ndhD	0.331	psbD	0.085
	ndhE	0.202	psbE	0.16
	ndhF	0.346	psbF	0
	ndhG	0.285	psbH	0.063
	ndhH	0.236	psbI	0.019
	ndhI	0.339	psbJ	NA
	ndhJ	0.119	psbK	0.008
	ndhK	0.006	psbL	0
	petA	0.111	psbM	0
	petB	0.759	psbN	NA
	petD	0.848	psbT	0
	petG	0.083	psbZ	NA
	petL	0.033	rbcL	0.335
Transcription and translation	rpoA	0.241	rpoC1	0.206
related genes	rpoB	0.262	rpoC2	0.305
Ribosomal proteins	rpl2	0.048	rps4	0.526
	rpl14	0.158	rps7	0
	rpl16	1.052	rps8	0.133
	rpl20	0.263	rps11	0.214
	rpl22	0.202	rps12	0.75
	rpl23	0.006	rps14	0.452
	rpl32	0.25	rps15	0.083
	rpl33	0.398	rps16	0.288
	rpl36	1.2	rps18	0.122
	rps2	0.158	rps19	0.06
	rps3	0.213
Other genes	accD	1.268	ycf1	0.878
	ccsA	0.426	ycf2	NA
	cemA	0.267	ycf3	0.057
	clpP	0.39	ycf4	0.444
	matK	0.712
